# Supplementary material for: Synthesis, Single Crystal X-ray Analysis, and Antifungal Profiling of Certain New Oximino Ethers Bearing Imidazole Nuclei
Source: Molecules. 2017 Nov 3;22(11):1895. doi: 10.3390/molecules22111895 (PMC6150221; doi:10.3390/molecules22111895)
Supplement: Supplementary file 1 [file molecules-22-01895-s001.zip]

Archive with 2 entries (2 files):
- Supplementary.pdf
- EO2.cif
