# Supplementary material for: Synthesis, Single Crystal X-ray Analysis, and Antifungal Profiling of Certain New Oximino Ethers Bearing Imidazole Nuclei
Source: Molecules. 2017 Nov 3;22(11):1895. doi: 10.3390/molecules22111895 (PMC6150221; doi:10.3390/molecules22111895)
Supplement: Supplementary file 1 [file molecules-22-01895-s001.zip › EO2.cif]

data_a_a 

_audit_update_record
;
2017-10-03 # Formatted by publCIF
;
 
_audit_creation_method            SHELXL-97 
_chemical_name_systematic 
? 
_chemical_name_common             ? 
_chemical_melting_point           ? 
_chemical_formula_moiety          ? 
_chemical_formula_sum 
 'C20 H18 Br N3 O3' 
_chemical_formula_weight          428.28 
 
loop_ 
 _atom_type_symbol 
 _atom_type_description 
 _atom_type_scat_dispersion_real 
 _atom_type_scat_dispersion_imag 
 _atom_type_scat_source 
 'C'  'C'   0.0033   0.0016 
 'International Tables Vol C Tables 4.2.6.8 and 6.1.1.4' 
 'H'  'H'   0.0000   0.0000 
 'International Tables Vol C Tables 4.2.6.8 and 6.1.1.4' 
 'N'  'N'   0.0061   0.0033 
 'International Tables Vol C Tables 4.2.6.8 and 6.1.1.4' 
 'O'  'O'   0.0106   0.0060 
 'International Tables Vol C Tables 4.2.6.8 and 6.1.1.4' 
 'Br'  'Br'  -0.2901   2.4595 
 'International Tables Vol C Tables 4.2.6.8 and 6.1.1.4' 
 
_symmetry_cell_setting                              monoclinic
_symmetry_space_group_name_Hall                   '-P 2ybc'
_symmetry_space_group_name_H-M                    'P 21/c'
_symmetry_Int_Tables_number                              14
 
loop_ 
 _symmetry_equiv_pos_as_xyz 
 'x, y, z' 
 '-x, y+1/2, -z+1/2' 
 '-x, -y, -z' 
 'x, -y-1/2, z-1/2' 
 
_cell_length_a                    18.7879(14) 
_cell_length_b                    5.8944(4) 
_cell_length_c                    16.7621(12) 
_cell_angle_alpha                 90.00 
_cell_angle_beta                  91.632(2) 
_cell_angle_gamma                 90.00 
_cell_volume                      1855.5(2) 
_cell_formula_units_Z             4 
_cell_measurement_temperature     293(2) 
_cell_measurement_reflns_used      6024
_cell_measurement_theta_min        2.43
_cell_measurement_theta_max       21.70

_exptl_crystal_description       'plate'
_exptl_crystal_colour            'yellow'
_exptl_crystal_size_max           0.33 
_exptl_crystal_size_mid           0.28 
_exptl_crystal_size_min           0.08 
_exptl_crystal_density_meas       ? 
_exptl_crystal_density_diffrn     1.533 
_exptl_crystal_density_method     'not measured' 
_exptl_crystal_F_000              872 
_exptl_absorpt_coefficient_mu     2.241 
_exptl_absorpt_correction_type    multi-scan 
_exptl_absorpt_correction_T_min   0.5277 
_exptl_absorpt_correction_T_max   0.8463 
_exptl_absorpt_process_details    SADABS_Bruker_2014 
 
_exptl_special_details 
? 
 
_diffrn_ambient_temperature       293(2) 
_diffrn_radiation_wavelength      0.71073 
_diffrn_radiation_type            MoK\a 
_diffrn_radiation_source          'fine-focus sealed tube' 
_diffrn_radiation_monochromator   graphite 
_diffrn_measurement_device_type  'Bruker APEX-II CCD'
_diffrn_measurement_method       '\f and \w scans'
_diffrn_detector_area_resol_mean  . 
_diffrn_standards_number          0 
_diffrn_standards_interval_count  . 
_diffrn_standards_interval_time   . 
_diffrn_standards_decay_%         . 
_diffrn_reflns_number             35254 
_diffrn_reflns_av_R_equivalents   0.1362 
_diffrn_reflns_av_sigmaI/netI     0.0781 
_diffrn_reflns_limit_h_min        -23 
_diffrn_reflns_limit_h_max        23 
_diffrn_reflns_limit_k_min        -7 
_diffrn_reflns_limit_k_max        7 
_diffrn_reflns_limit_l_min        -20 
_diffrn_reflns_limit_l_max        21 
_diffrn_reflns_theta_min          2.43 
_diffrn_reflns_theta_max          26.50 
_reflns_number_total              3848 
_reflns_number_gt                 2376 
_reflns_threshold_expression      >2sigma(I) 
 
_computing_data_collection       'Bruker APEX2'
_computing_cell_refinement       'Bruker SAINT'
_computing_data_reduction        'Bruker SAINT'
_computing_structure_solution    'SHELXS-97 (Sheldrick 2008)'
_computing_structure_refinement  'SHELXL-2014 (Sheldrick 2014)'
_computing_molecular_graphics    'Bruker SHELXTL'
_computing_publication_material  'Bruker SHELXTL' 
 
_refine_special_details 
; 
 Refinement of F^2^ against ALL reflections.  The weighted R-factor wR and 
 goodness of fit S are based on F^2^, conventional R-factors R are based 
 on F, with F set to zero for negative F^2^. The threshold expression of 
 F^2^ > 2sigma(F^2^) is used only for calculating R-factors(gt) etc. and is 
 not relevant to the choice of reflections for refinement.  R-factors based 
 on F^2^ are statistically about twice as large as those based on F, and R- 
 factors based on ALL data will be even larger. 
; 
 
_refine_ls_structure_factor_coef  Fsqd  
_refine_ls_matrix_type            full 
_refine_ls_weighting_scheme       calc  
_refine_ls_weighting_details 
 'calc w=1/[\s^2^(Fo^2^)+(0.0359P)^2^+0.7312P] where P=(Fo^2^+2Fc^2^)/3' 
_atom_sites_solution_primary      direct 
_atom_sites_solution_secondary    difmap 
_atom_sites_solution_hydrogens    geom 
_refine_ls_hydrogen_treatment     mixed 
_refine_ls_extinction_method      none 
_refine_ls_extinction_coef        ? 
_refine_ls_number_reflns          3848 
_refine_ls_number_parameters      244 
_refine_ls_number_restraints      0 
_refine_ls_R_factor_all           0.0989 
_refine_ls_R_factor_gt            0.0479 
_refine_ls_wR_factor_ref          0.1108 
_refine_ls_wR_factor_gt           0.0924 
_refine_ls_goodness_of_fit_ref    1.016 
_refine_ls_restrained_S_all       1.016 
_refine_ls_shift/su_max           0.000 
_refine_ls_shift/su_mean          0.000 
 
loop_ 
 _atom_site_label 
 _atom_site_type_symbol 
 _atom_site_fract_x 
 _atom_site_fract_y 
 _atom_site_fract_z 
 _atom_site_U_iso_or_equiv 
 _atom_site_adp_type 
 _atom_site_occupancy 
 _atom_site_symmetry_multiplicity 
 _atom_site_calc_flag 
 _atom_site_refinement_flags 
 _atom_site_disorder_assembly 
 _atom_site_disorder_group 
Br1 Br -0.42195(2) 0.38234(7) 0.42103(2) 0.05932(17) Uani 1 1 d . . . 
O1 O -0.82934(14) -0.6949(5) 0.67331(15) 0.0620(7) Uani 1 1 d . . . 
O2 O -0.74308(15) -0.9684(5) 0.65456(16) 0.0636(7) Uani 1 1 d . . . 
O3 O -0.74096(12) -0.1149(4) 0.31185(14) 0.0487(6) Uani 1 1 d . . . 
N1 N -0.72832(14) -0.2913(5) 0.36727(16) 0.0421(7) Uani 1 1 d . . . 
N2 N -0.95687(15) -0.0436(5) 0.36858(18) 0.0487(8) Uani 1 1 d . . . 
N3 N -1.05891(18) 0.1187(7) 0.3954(2) 0.0741(11) Uani 1 1 d . . . 
C1 C -0.7991(2) -0.8999(7) 0.7051(3) 0.0672(12) Uani 1 1 d . . . 
H1A H -0.7806 -0.8744 0.7589 0.081 Uiso 1 1 calc R . . 
H1B H -0.8352 -1.0174 0.7068 0.081 Uiso 1 1 calc R . . 
C2 C -0.79671(17) -0.6586(6) 0.6013(2) 0.0412(8) Uani 1 1 d . . . 
C3 C -0.80885(17) -0.4875(6) 0.5483(2) 0.0403(8) Uani 1 1 d . . . 
H3A H -0.8435 -0.3782 0.5569 0.048 Uiso 1 1 calc R . . 
C4 C -0.76733(16) -0.4816(5) 0.48021(18) 0.0331(7) Uani 1 1 d . . . 
C5 C -0.71601(17) -0.6506(5) 0.4698(2) 0.0408(8) Uani 1 1 d . . . 
H5A H -0.6889 -0.6474 0.4243 0.049 Uiso 1 1 calc R . . 
C6 C -0.70435(18) -0.8222(6) 0.5250(2) 0.0453(9) Uani 1 1 d . . . 
H6A H -0.6699 -0.9329 0.5176 0.054 Uiso 1 1 calc R . . 
C7 C -0.74563(18) -0.8222(6) 0.5908(2) 0.0421(9) Uani 1 1 d . . . 
C8 C -0.77599(16) -0.2965(5) 0.42112(19) 0.0342(7) Uani 1 1 d . . . 
C9 C -0.83677(16) -0.1301(5) 0.4237(2) 0.0409(8) Uani 1 1 d . . . 
H9A H -0.8206 0.0180 0.4066 0.049 Uiso 1 1 calc R . . 
H9B H -0.8526 -0.1165 0.4781 0.049 Uiso 1 1 calc R . . 
C10 C -0.89812(19) -0.2063(7) 0.3702(3) 0.0604(11) Uani 1 1 d . . . 
H10A H -0.8815 -0.2268 0.3164 0.072 Uiso 1 1 calc R . . 
H10B H -0.9153 -0.3517 0.3888 0.072 Uiso 1 1 calc R . . 
C11 C -1.0187(2) -0.0618(8) 0.4056(3) 0.0676(12) Uani 1 1 d . . . 
H11A H -1.0317 -0.1878 0.4352 0.081 Uiso 1 1 calc R . . 
C12 C -1.0212(2) 0.2565(8) 0.3488(3) 0.0665(12) Uani 1 1 d . . . 
H12A H -1.0360 0.3989 0.3312 0.080 Uiso 1 1 calc R . . 
C13 C -0.9587(2) 0.1586(8) 0.3312(3) 0.0731(13) Uani 1 1 d . . . 
H13A H -0.9237 0.2191 0.2994 0.088 Uiso 1 1 calc R . . 
C14 C -0.68017(18) -0.1023(6) 0.26144(19) 0.0440(8) Uani 1 1 d . . . 
H14A H -0.6938 -0.0230 0.2127 0.053 Uiso 1 1 calc R . . 
H14B H -0.6661 -0.2549 0.2471 0.053 Uiso 1 1 calc R . . 
C15 C -0.61740(17) 0.0169(6) 0.30026(18) 0.0348(7) Uani 1 1 d . . . 
C16 C -0.57730(18) -0.0892(5) 0.35984(19) 0.0410(8) Uani 1 1 d . . . 
H16A H -0.5901 -0.2336 0.3766 0.049 Uiso 1 1 calc R . . 
C17 C -0.51860(19) 0.0160(6) 0.39479(19) 0.0430(8) Uani 1 1 d . . . 
H17A H -0.4914 -0.0579 0.4340 0.052 Uiso 1 1 calc R . . 
C18 C -0.50093(17) 0.2320(6) 0.37070(19) 0.0399(8) Uani 1 1 d . . . 
C19 C -0.53889(18) 0.3406(6) 0.3105(2) 0.0430(9) Uani 1 1 d . . . 
H19A H -0.5257 0.4844 0.2935 0.052 Uiso 1 1 calc R . . 
C20 C -0.59723(17) 0.2303(6) 0.27589(19) 0.0398(8) Uani 1 1 d . . . 
H20A H -0.6234 0.3021 0.2353 0.048 Uiso 1 1 calc R . . 
 
loop_ 
 _atom_site_aniso_label 
 _atom_site_aniso_U_11 
 _atom_site_aniso_U_22 
 _atom_site_aniso_U_33 
 _atom_site_aniso_U_23 
 _atom_site_aniso_U_13 
 _atom_site_aniso_U_12 
Br1 0.0511(3) 0.0706(3) 0.0561(3) -0.0059(2) -0.00187(18) -0.0153(2) 
O1 0.0605(17) 0.0743(19) 0.0518(16) 0.0149(14) 0.0117(13) 0.0059(14) 
O2 0.0656(19) 0.0649(18) 0.0601(17) 0.0205(15) -0.0040(15) 0.0082(14) 
O3 0.0366(13) 0.0569(16) 0.0528(15) 0.0138(12) 0.0034(11) 0.0027(12) 
N1 0.0362(16) 0.0455(17) 0.0444(17) 0.0074(14) 0.0009(14) -0.0005(13) 
N2 0.0306(17) 0.0501(19) 0.065(2) -0.0086(16) -0.0056(15) 0.0080(14) 
N3 0.047(2) 0.084(3) 0.091(3) 0.002(2) 0.002(2) 0.029(2) 
C1 0.061(3) 0.081(3) 0.059(3) 0.028(2) -0.006(2) -0.006(2) 
C2 0.0343(19) 0.049(2) 0.040(2) 0.0007(17) 0.0020(15) -0.0061(17) 
C3 0.0321(18) 0.043(2) 0.046(2) -0.0015(17) 0.0020(16) 0.0045(16) 
C4 0.0256(17) 0.0360(18) 0.0374(19) -0.0044(15) -0.0042(14) -0.0021(14) 
C5 0.0328(18) 0.044(2) 0.046(2) -0.0073(17) 0.0003(15) 0.0025(16) 
C6 0.038(2) 0.042(2) 0.055(2) -0.0029(18) -0.0063(18) 0.0055(16) 
C7 0.0372(19) 0.043(2) 0.045(2) 0.0055(17) -0.0116(17) -0.0043(16) 
C8 0.0258(17) 0.0394(19) 0.0371(19) -0.0040(15) -0.0015(14) -0.0022(14) 
C9 0.0333(18) 0.042(2) 0.048(2) -0.0004(17) 0.0019(15) 0.0025(16) 
C10 0.036(2) 0.054(2) 0.090(3) -0.025(2) -0.014(2) 0.0130(18) 
C11 0.041(2) 0.074(3) 0.088(3) 0.007(2) 0.004(2) 0.005(2) 
C12 0.066(3) 0.060(3) 0.073(3) 0.006(2) -0.008(2) 0.019(2) 
C13 0.060(3) 0.072(3) 0.088(3) 0.010(3) 0.018(2) 0.008(2) 
C14 0.041(2) 0.052(2) 0.0390(19) 0.0057(17) 0.0071(16) -0.0016(17) 
C15 0.0366(19) 0.0367(19) 0.0315(18) -0.0014(15) 0.0080(14) 0.0032(16) 
C16 0.050(2) 0.033(2) 0.040(2) 0.0009(15) 0.0034(16) -0.0007(17) 
C17 0.049(2) 0.046(2) 0.0340(19) 0.0028(17) 0.0003(16) 0.0031(18) 
C18 0.0366(19) 0.045(2) 0.0378(19) -0.0077(17) 0.0061(15) -0.0006(16) 
C19 0.045(2) 0.036(2) 0.049(2) 0.0031(16) 0.0106(17) -0.0029(17) 
C20 0.039(2) 0.038(2) 0.042(2) 0.0073(17) 0.0041(16) 0.0106(16) 
 
_geom_special_details 
; 
 All esds (except the esd in the dihedral angle between two l.s. planes) 
 are estimated using the full covariance matrix.  The cell esds are taken 
 into account individually in the estimation of esds in distances, angles 
 and torsion angles; correlations between esds in cell parameters are only 
 used when they are defined by crystal symmetry.  An approximate (isotropic) 
 treatment of cell esds is used for estimating esds involving l.s. planes. 
; 
 
loop_ 
 _geom_bond_atom_site_label_1 
 _geom_bond_atom_site_label_2 
 _geom_bond_distance 
 _geom_bond_site_symmetry_2 
 _geom_bond_publ_flag 
Br1 C18 1.905(3) . ? 
O1 C2 1.386(4) . ? 
O1 C1 1.431(4) . ? 
O2 C7 1.373(4) . ? 
O2 C1 1.428(5) . ? 
O3 N1 1.410(3) . ? 
O3 C14 1.442(4) . ? 
N1 C8 1.290(4) . ? 
N2 C11 1.336(5) . ? 
N2 C13 1.347(5) . ? 
N2 C10 1.462(4) . ? 
N3 C11 1.313(5) . ? 
N3 C12 1.344(5) . ? 
C1 H1A 0.9700 . ? 
C1 H1B 0.9700 . ? 
C2 C3 1.359(5) . ? 
C2 C7 1.376(5) . ? 
C3 C4 1.401(4) . ? 
C3 H3A 0.9300 . ? 
C4 C5 1.401(4) . ? 
C4 C8 1.479(5) . ? 
C5 C6 1.383(5) . ? 
C5 H5A 0.9300 . ? 
C6 C7 1.366(5) . ? 
C6 H6A 0.9300 . ? 
C8 C9 1.507(4) . ? 
C9 C10 1.508(5) . ? 
C9 H9A 0.9700 . ? 
C9 H9B 0.9700 . ? 
C10 H10A 0.9700 . ? 
C10 H10B 0.9700 . ? 
C11 H11A 0.9300 . ? 
C12 C13 1.348(6) . ? 
C12 H12A 0.9300 . ? 
C13 H13A 0.9300 . ? 
C14 C15 1.505(4) . ? 
C14 H14A 0.9700 . ? 
C14 H14B 0.9700 . ? 
C15 C20 1.379(5) . ? 
C15 C16 1.383(4) . ? 
C16 C17 1.381(5) . ? 
C16 H16A 0.9300 . ? 
C17 C18 1.379(5) . ? 
C17 H17A 0.9300 . ? 
C18 C19 1.376(5) . ? 
C19 C20 1.387(5) . ? 
C19 H19A 0.9300 . ? 
C20 H20A 0.9300 . ? 
 
loop_ 
 _geom_angle_atom_site_label_1 
 _geom_angle_atom_site_label_2 
 _geom_angle_atom_site_label_3 
 _geom_angle 
 _geom_angle_site_symmetry_1 
 _geom_angle_site_symmetry_3 
 _geom_angle_publ_flag 
C2 O1 C1 105.9(3) . . ? 
C7 O2 C1 105.9(3) . . ? 
N1 O3 C14 107.6(2) . . ? 
C8 N1 O3 111.8(3) . . ? 
C11 N2 C13 106.0(3) . . ? 
C11 N2 C10 127.2(4) . . ? 
C13 N2 C10 126.8(4) . . ? 
C11 N3 C12 104.7(4) . . ? 
O2 C1 O1 108.0(3) . . ? 
O2 C1 H1A 110.1 . . ? 
O1 C1 H1A 110.1 . . ? 
O2 C1 H1B 110.1 . . ? 
O1 C1 H1B 110.1 . . ? 
H1A C1 H1B 108.4 . . ? 
C3 C2 C7 122.7(3) . . ? 
C3 C2 O1 127.9(3) . . ? 
C7 C2 O1 109.3(3) . . ? 
C2 C3 C4 117.7(3) . . ? 
C2 C3 H3A 121.2 . . ? 
C4 C3 H3A 121.2 . . ? 
C3 C4 C5 119.0(3) . . ? 
C3 C4 C8 120.7(3) . . ? 
C5 C4 C8 120.3(3) . . ? 
C6 C5 C4 122.2(3) . . ? 
C6 C5 H5A 118.9 . . ? 
C4 C5 H5A 118.9 . . ? 
C7 C6 C5 117.2(3) . . ? 
C7 C6 H6A 121.4 . . ? 
C5 C6 H6A 121.4 . . ? 
C6 C7 O2 128.4(3) . . ? 
C6 C7 C2 121.2(3) . . ? 
O2 C7 C2 110.4(3) . . ? 
N1 C8 C4 114.9(3) . . ? 
N1 C8 C9 123.1(3) . . ? 
C4 C8 C9 122.0(3) . . ? 
C8 C9 C10 110.9(3) . . ? 
C8 C9 H9A 109.5 . . ? 
C10 C9 H9A 109.5 . . ? 
C8 C9 H9B 109.5 . . ? 
C10 C9 H9B 109.5 . . ? 
H9A C9 H9B 108.1 . . ? 
N2 C10 C9 112.3(3) . . ? 
N2 C10 H10A 109.1 . . ? 
C9 C10 H10A 109.1 . . ? 
N2 C10 H10B 109.1 . . ? 
C9 C10 H10B 109.1 . . ? 
H10A C10 H10B 107.9 . . ? 
N3 C11 N2 112.3(4) . . ? 
N3 C11 H11A 123.9 . . ? 
N2 C11 H11A 123.9 . . ? 
N3 C12 C13 110.2(4) . . ? 
N3 C12 H12A 124.9 . . ? 
C13 C12 H12A 124.9 . . ? 
C12 C13 N2 106.8(4) . . ? 
C12 C13 H13A 126.6 . . ? 
N2 C13 H13A 126.6 . . ? 
O3 C14 C15 113.2(3) . . ? 
O3 C14 H14A 108.9 . . ? 
C15 C14 H14A 108.9 . . ? 
O3 C14 H14B 108.9 . . ? 
C15 C14 H14B 108.9 . . ? 
H14A C14 H14B 107.7 . . ? 
C20 C15 C16 118.5(3) . . ? 
C20 C15 C14 121.1(3) . . ? 
C16 C15 C14 120.3(3) . . ? 
C17 C16 C15 121.0(3) . . ? 
C17 C16 H16A 119.5 . . ? 
C15 C16 H16A 119.5 . . ? 
C18 C17 C16 119.1(3) . . ? 
C18 C17 H17A 120.5 . . ? 
C16 C17 H17A 120.5 . . ? 
C19 C18 C17 121.3(3) . . ? 
C19 C18 Br1 119.3(3) . . ? 
C17 C18 Br1 119.4(3) . . ? 
C18 C19 C20 118.4(3) . . ? 
C18 C19 H19A 120.8 . . ? 
C20 C19 H19A 120.8 . . ? 
C15 C20 C19 121.6(3) . . ? 
C15 C20 H20A 119.2 . . ? 
C19 C20 H20A 119.2 . . ? 
 
loop_ 
 _geom_torsion_atom_site_label_1 
 _geom_torsion_atom_site_label_2 
 _geom_torsion_atom_site_label_3 
 _geom_torsion_atom_site_label_4 
 _geom_torsion 
 _geom_torsion_site_symmetry_1 
 _geom_torsion_site_symmetry_2 
 _geom_torsion_site_symmetry_3 
 _geom_torsion_site_symmetry_4 
 _geom_torsion_publ_flag 
C14 O3 N1 C8 172.0(3) . . . . ? 
C7 O2 C1 O1 -6.2(4) . . . . ? 
C2 O1 C1 O2 6.1(4) . . . . ? 
C1 O1 C2 C3 178.5(3) . . . . ? 
C1 O1 C2 C7 -3.7(4) . . . . ? 
C7 C2 C3 C4 0.4(5) . . . . ? 
O1 C2 C3 C4 177.9(3) . . . . ? 
C2 C3 C4 C5 0.3(4) . . . . ? 
C2 C3 C4 C8 -178.1(3) . . . . ? 
C3 C4 C5 C6 -0.7(5) . . . . ? 
C8 C4 C5 C6 177.7(3) . . . . ? 
C4 C5 C6 C7 0.5(5) . . . . ? 
C5 C6 C7 O2 -177.9(3) . . . . ? 
C5 C6 C7 C2 0.2(5) . . . . ? 
C1 O2 C7 C6 -177.8(4) . . . . ? 
C1 O2 C7 C2 4.0(4) . . . . ? 
C3 C2 C7 C6 -0.7(5) . . . . ? 
O1 C2 C7 C6 -178.6(3) . . . . ? 
C3 C2 C7 O2 177.8(3) . . . . ? 
O1 C2 C7 O2 -0.1(4) . . . . ? 
O3 N1 C8 C4 178.4(2) . . . . ? 
O3 N1 C8 C9 -0.7(4) . . . . ? 
C3 C4 C8 N1 170.6(3) . . . . ? 
C5 C4 C8 N1 -7.7(4) . . . . ? 
C3 C4 C8 C9 -10.2(5) . . . . ? 
C5 C4 C8 C9 171.4(3) . . . . ? 
N1 C8 C9 C10 84.9(4) . . . . ? 
C4 C8 C9 C10 -94.1(4) . . . . ? 
C11 N2 C10 C9 -103.9(4) . . . . ? 
C13 N2 C10 C9 73.9(5) . . . . ? 
C8 C9 C10 N2 -177.5(3) . . . . ? 
C12 N3 C11 N2 0.8(5) . . . . ? 
C13 N2 C11 N3 -1.4(5) . . . . ? 
C10 N2 C11 N3 176.8(3) . . . . ? 
C11 N3 C12 C13 0.0(5) . . . . ? 
N3 C12 C13 N2 -0.9(5) . . . . ? 
C11 N2 C13 C12 1.3(5) . . . . ? 
C10 N2 C13 C12 -176.9(4) . . . . ? 
N1 O3 C14 C15 -78.5(3) . . . . ? 
O3 C14 C15 C20 -108.2(3) . . . . ? 
O3 C14 C15 C16 73.8(4) . . . . ? 
C20 C15 C16 C17 0.5(5) . . . . ? 
C14 C15 C16 C17 178.5(3) . . . . ? 
C15 C16 C17 C18 1.3(5) . . . . ? 
C16 C17 C18 C19 -2.6(5) . . . . ? 
C16 C17 C18 Br1 177.9(3) . . . . ? 
C17 C18 C19 C20 2.0(5) . . . . ? 
Br1 C18 C19 C20 -178.5(2) . . . . ? 
C16 C15 C20 C19 -1.1(5) . . . . ? 
C14 C15 C20 C19 -179.1(3) . . . . ? 
C18 C19 C20 C15 -0.2(5) . . . . ? 
 
_diffrn_measured_fraction_theta_max    0.998 
_diffrn_reflns_theta_full              26.50 
_diffrn_measured_fraction_theta_full   0.998 
_refine_diff_density_max    0.370 
_refine_diff_density_min   -0.432 
_refine_diff_density_rms    0.063 


# publcif a_a _publcif_info_exptl_table_extra_item loop start
loop_
_publcif_info_exptl_table_extra_item
?

# publcif a_a _publcif_info_exptl_table_extra_item loop end


# publcif a_a _publcif_info_exptl_table_header_item loop start
loop_
_publcif_info_exptl_table_header_item
?

# publcif a_a _publcif_info_exptl_table_header_item loop end
_publcif_info_exptl_table_max_cols 6

# publcif a_a _publcif_info_datablock.id loop start
loop_
_publcif_info_datablock.id
_publcif_info_datablock.publ_exptl
_publcif_info_datablock.publ_geom
_publcif_info_datablock.structure

 a_a y y y
# publcif a_a _publcif_info_datablock.id loop end
